# Supplementary material for: A Biomimetic Optical Cardiac Fibrosis-on-a-Chip for High-Throughput Anti-Fibrotic Drug Screening
Source: Research (Wash D C). 2024 Sep 12;7:0471. doi: 10.34133/research.0471 (PMC11391215; doi:10.34133/research.0471)
Supplement: Supplementary 1 — Figs. S1 to S10 Movies S1 to S3 [file research.0471.f1.zip]

Archive with 14 entries (14 files):
- Figure S1.jpg
- Figure S10.jpg
- Figure S2.jpg
- Figure S3.jpg
- Figure S4.jpg
- Figure S5.jpg
- Figure S6.jpg
- Figure S7.jpg
- Figure S8.jpg
- Figure S9.jpg
- Movie S1.avi
- Movie S2.avi
- Movie S3.avi
- Supplemental Information.docx
